# Supplementary material for: Altered Gut Microbiota Taxonomic Compositions of Patients With Sepsis in a Pediatric Intensive Care Unit
Source: Front Pediatr. 2021 Apr 7;9:645060. doi: 10.3389/fped.2021.645060 (PMC8058355; doi:10.3389/fped.2021.645060)
Supplement: Supplementary file 2 [file Table_1.xlsx]

## Sheet: Legend
Supplementary Table 1	Clinical information of participants;
Supplementary Table 2	Significant enriched taxa in gut of sepsis patients vs healthy controls;

## Sheet: Table S1
ID	Group	Gender	Age	WBC	CRP	PCT	Temperature（℃）	Respiratory rate(per minute)	Heart rate( per minute)	systolic pressure(mmHg)	diastolic pressure(mmHg)	Infection	sputum culture	blood culture	Throat swab culture	Anal swab culture	Antibiotic use
HC03	HC	male	8	NA	NA	NA	NA	NA	NA	NA	NA	No	NA	NA	NA	NA	NA
HC05	HC	male	8	NA	NA	NA	NA	NA	NA	NA	NA	No	NA	NA	NA	NA	NA
HC07	HC	male	4	NA	NA	NA	NA	NA	NA	NA	NA	No	NA	NA	NA	NA	NA
HC09	HC	male	8	NA	NA	NA	NA	NA	NA	NA	NA	No	NA	NA	NA	NA	NA
HC10	HC	male	5	NA	NA	NA	NA	NA	NA	NA	NA	No	NA	NA	NA	NA	NA
HC12	HC	male	5	NA	NA	NA	NA	NA	NA	NA	NA	No	NA	NA	NA	NA	NA
HC13	HC	male	9	NA	NA	NA	NA	NA	NA	NA	NA	No	NA	NA	NA	NA	NA
HC14	HC	female	1	NA	NA	NA	NA	NA	NA	NA	NA	No	NA	NA	NA	NA	NA
HC16	HC	male	7	NA	NA	NA	NA	NA	NA	NA	NA	No	NA	NA	NA	NA	NA
HC17	HC	male	6	NA	NA	NA	NA	NA	NA	NA	NA	No	NA	NA	NA	NA	NA
HC18	HC	male	4	NA	NA	NA	NA	NA	NA	NA	NA	No	NA	NA	NA	NA	NA
HC20	HC	male	7	NA	NA	NA	NA	NA	NA	NA	NA	No	NA	NA	NA	NA	NA
HC24	HC	female	9	NA	NA	NA	NA	NA	NA	NA	NA	No	NA	NA	NA	NA	NA
HC25	HC	female	5	NA	NA	NA	NA	NA	NA	NA	NA	No	NA	NA	NA	NA	NA
HC26	HC	male	6	NA	NA	NA	NA	NA	NA	NA	NA	No	NA	NA	NA	NA	NA
HC27	HC	male	6	NA	NA	NA	NA	NA	NA	NA	NA	No	NA	NA	NA	NA	NA
HC29	HC	male	9	NA	NA	NA	NA	NA	NA	NA	NA	No	NA	NA	NA	NA	NA
HC34	HC	male	7	NA	NA	NA	NA	NA	NA	NA	NA	No	NA	NA	NA	NA	NA
HC35	HC	male	6	NA	NA	NA	NA	NA	NA	NA	NA	No	NA	NA	NA	NA	NA
HC36	HC	male	7	NA	NA	NA	NA	NA	NA	NA	NA	No	NA	NA	NA	NA	NA
Se06	SE	male	4	10.7	9	0.05	38.2	30	94	93	60	No	negative	negative	negative	negative	Yes
Se10	SE	male	2	13.7	38	3.7	38.6	33	150	115	47	No	negative	negative	negative	negative	Yes
Se12	SE	male	5	10.3	8	0.07	38.7	25	116	96	44	No	negative	negative	negative	negative	Yes
Se16	SE	male	2	10.8	54	0.32	38.3	41	138	94	51	No	negative	negative	negative	negative	Yes
Se19	SE	male	2	12	39	1.2	38.2	37	126	86	49	No	negative	negative	negative	negative	Yes
Se29	SE	male	2	11.9	71	0.51	35	55	118	126	91	No	negative	negative	negative	Klebsiella pneumoniae	Yes
Se31	SE	female	2	21.9	8	0.13	38.1	40	175	54	35	No	negative	negative	negative	negative	Yes
Se32	SE	male	9	6.4	78	0.49	38.3	32	125	105	62	No	negative	negative	negative	negative	Yes
Se33	SE	female	5	11	8	0.36	38.9	34	137	107	66	No	negative	negative	negative	negative	Yes
Se43	SE	male	5	19.3	30	0.3	39	30	180	56	30	No	negative	negative	negative	negative	Yes
SI04	SI	female	5	10.4	8	0.6	38.5	30	100	79	49	Yes	Pseudomonas aeruginosa	negative	Pseudomonas aeruginosa	negative	Yes
SI17	SI	male	3	14.5	10	0.45	38	25	145	100	59	Yes	Pseudomonas aeruginosa	negative	Pseudomonas aeruginosa	negative	Yes
SI23	SI	male	4	12.7	25	0.38	38.6	55	148	85	37	Yes	Burkholderia cepacia	negative	negative	Klebsiella pneumoniae	Yes
SI24	SI	male	2	17.6	8	1.8	39.1	30	187	60	41	Yes	negative	Burkholderia cepacia	Klebsiella pneumoniae	Klebsiella pneumoniae	Yes
SI25	SI	male	3	12.8	18	0.29	38.6	30	131	98	59	Yes	Pseudomonas aeruginosa	negative	Pseudomonas aeruginosa	negative	Yes
SI30	SI	male	2	10.2	31	0.76	38.8	36	115	94	54	Yes	negative	Escherichia coli	negative	Escherichia coli	Yes
SI35	SI	male	5	11.7	36	0.39	38.2	30	130	82	52	Yes	Escherichia coli	negative	negative	Escherichia coli	Yes
SI40	SI	female	4	21.7	137	100	38.9	60	180	112	93	Yes	negative	Escherichia coli	negative	Escherichia coli	Yes
SI41	SI	male	1	14.6	34	0.43	38.3	30	125	80	35	Yes	Acinetobacter baumannii	negative	negative	Acinetobacter baumannii	Yes
SI47	SI	male	5	19.5	63	0.85	38.7	31	100	106	71	Yes	Klebsiella pneumoniae	negative	negative	negative	Yes

## Sheet: Table S2
ID	Desc	HC.Mean	HC.Sd	SE.Mean	SE.Sd	wilcox.fdr	deseq2.fdr	deseq2.logfoldchange	Spesis_increased_decreased
k__Bacteria;p__Proteobacteria;c__Gammaproteobacteria;o__Pseudomonadales;f__Moraxellaceae;g__Acinetobacter;	Acinetobacter	0.580834	1.61653	5.31907	12.6839	0.0365256	1.88e-09	4.62267	Increased
k__Bacteria;p__Proteobacteria;c__Gammaproteobacteria;o__Pseudomonadales;f__Moraxellaceae;	Moraxellaceae	0.583374	1.61612	5.32533	12.6825	0.0450363	1.47e-07	3.86327	Increased
k__Bacteria;p__Firmicutes;c__Bacilli;o__Lactobacillales;f__Enterococcaceae;g__Enterococcus;	Enterococcus	2.76822	2.03825	19.4831	20.2922	0.000933891	8.93e-15	3.80403	Increased
k__Bacteria;p__Firmicutes;c__Bacilli;o__Lactobacillales;f__Enterococcaceae;g__Enterococcus;s__Enterococcus_durans;	Enterococcus_durans	2.75935	2.03499	19.4497	20.2864	0.00140214	5.88e-15	3.66857	Increased
k__Bacteria;p__Firmicutes;c__Bacilli;o__Lactobacillales;f__Enterococcaceae;	Enterococcaceae	2.77074	2.04074	19.4926	20.3028	0.00205508	1.87e-10	3.06563	Increased
k__Bacteria;p__Proteobacteria;c__Gammaproteobacteria;o__Enterobacteriales;f__Enterobacteriaceae;	Enterobacteriaceae	7.57844	8.38359	27.6726	26.7305	0.0421215	8.44e-06	2.87559	Increased
k__Bacteria;p__Proteobacteria;c__Gammaproteobacteria;	Gammaproteobacteria	9.51976	8.84908	34.5354	26.1808	0.00184199	4.96e-07	2.81165	Increased
k__Bacteria;p__Proteobacteria;c__Gammaproteobacteria;o__Enterobacteriales;	Enterobacteriales	7.57844	8.38359	27.6726	26.7305	0.0431415	0.000132027	2.75518	Increased
k__Bacteria;p__Proteobacteria;c__Gammaproteobacteria;o__Pseudomonadales;	Pseudomonadales	0.693504	1.6547	5.63817	12.8439	0.043031	0.000319835	2.6181	Increased
k__Bacteria;p__Proteobacteria;	Proteobacteria	13.0506	15.7928	39.457	25.3514	0.00890589	9.25e-07	2.488	Increased
k__Bacteria;p__Firmicutes;c__Bacilli;	Bacilli	7.67901	4.62946	26.2469	22.5607	0.0282672	4.96e-07	2.38981	Increased
k__Bacteria;p__Firmicutes;c__Erysipelotrichia;o__Erysipelotrichales;f__Erysipelotrichaceae;g__[Clostridium]_innocuum_group;	[Clostridium]_innocuum_group	0.259549	0.307155	0.652537	0.634661	0.0325287	3.23e-07	2.2935	Increased
k__Bacteria;p__Firmicutes;c__Bacilli;o__Lactobacillales;	Lactobacillales	7.13896	4.29971	25.237	22.1955	0.043031	0.000127967	2.02824	Increased
k__Bacteria;p__Actinobacteria;c__unidentified_Actinobacteria;o__Bifidobacteriales;	Bifidobacteriales	7.57106	6.84405	2.16895	4.47331	0.000292642	0.022905	-1.52148	Decreased
k__Bacteria;p__Firmicutes;c__Negativicutes;o__Selenomonadales;	Selenomonadales	2.13152	2.69865	0.511622	0.717247	0.000292642	0.00258802	-1.57041	Decreased
k__Bacteria;p__Firmicutes;c__Erysipelotrichia;o__Erysipelotrichales;f__Erysipelotrichaceae;g__Erysipelotrichaceae_UCG-003;	Erysipelotrichaceae_UCG-003	1.07249	1.29414	0.151511	0.20743	4.46e-05	0.00261281	-1.5898	Decreased
k__Bacteria;p__Firmicutes;c__Negativicutes;o__Selenomonadales;f__Veillonellaceae;g__Dialister;	Dialister	1.46956	2.7703	0.183184	0.250922	0.000718451	0.000719156	-1.66915	Decreased
k__Bacteria;p__Firmicutes;c__Clostridia;o__Clostridiales;f__Lachnospiraceae;g__Dorea;s__Dorea_longicatena;	Dorea_longicatena	0.626282	0.383004	0.100742	0.0732601	2.35e-06	3.2e-06	-1.70356	Decreased
k__Bacteria;p__Firmicutes;c__Clostridia;o__Clostridiales;f__Lachnospiraceae;g__Blautia;s__Ruminococcus_sp._5_1_39BFAA;	Ruminococcus_sp._5_1_39BFAA	6.39365	3.95558	0.840472	0.596213	6.37e-08	5.85e-10	-2.04381	Decreased
k__Bacteria;p__Firmicutes;c__Negativicutes;o__Selenomonadales;f__Acidaminococcaceae;	Acidaminococcaceae	0.257164	0.352039	0.0462875	0.0508806	0.0149557	0.000506083	-2.15106	Decreased
